# Supplementary material for: Randomized Clinical Trials and Observational Tribulations: Providing Clinical Evidence for Personalized Surgical Pain Management Care Models
Source: J Pers Med. 2023 Jun 25;13(7):1044. doi: 10.3390/jpm13071044 (PMC10381640; doi:10.3390/jpm13071044)
Supplement: Supplementary file 1 [file jpm-13-01044-s001.zip]

Archive with 1 entries (1 files):
- jpm-2403747-SI.pdf
